# Supplementary material for: Synthesis and Properties of Energetic MOFs Based on Bis(3-Nitro-1H-1,2,4-triazole-5-yl) Amine: Advancing High Thermal Stability and Low Sensitivity
Source: Molecules. 2025 Jun 6;30(12):2478. doi: 10.3390/molecules30122478 (PMC12195771; doi:10.3390/molecules30122478)
Supplement: Supplementary file 1 [file molecules-30-02478-s001.zip]

Archive with 1 entries (1 files):
- molecules-3642537-supplementary.pdf
